# Supplementary material for: Differences in Acid Stress Response of Lacticaseibacillus paracasei Zhang Cultured from Solid-State Fermentation and Liquid-State Fermentation
Source: Microorganisms. 2021 Sep 14;9(9):1951. doi: 10.3390/microorganisms9091951 (PMC8465097; doi:10.3390/microorganisms9091951)
Supplement: Supplementary file 1 [file microorganisms-09-01951-s001.zip]

Archive with 2 entries (2 files):
- microorganisms-1374035-supplementary - proofread-done.pdf
- Table S3.xlsx
